# Supplementary material for: Thermo-Optical and Structural Studies of Iodine-Doped Polymer: Fullerene Blend Films, Used in Photovoltaic Structures
Source: Polymers (Basel). 2022 Feb 22;14(5):858. doi: 10.3390/polym14050858 (PMC8912530; doi:10.3390/polym14050858)
Supplement: Supplementary file 1 [file polymers-14-00858-s001.zip]

Archive with 1 entries (1 files):
- polymers-1563475-supplementary.pdf
